# Supplementary material for: Metagenomics-based systematic analysis reveals that gut microbiota Gd-IgA1-associated enzymes may play a key role in IgA nephropathy
Source: Front Mol Biosci. 2022 Aug 24;9:970723. doi: 10.3389/fmolb.2022.970723 (PMC9449366; doi:10.3389/fmolb.2022.970723)
Supplement: Supplementary file 1 [file Table2.XLSX]

## Sheet: sheet
No.	Age	Gender	Weight	Height	BMI	SBP	DBP	MAP	Hb	TP	ALB	GLB	FBG	sCr	Urea	UA(umol/L)	eGFR	TG	TC	HDL-C	LDL-C	hsCRP(mg/L)	IgA	IgG	IgM	C3	C4	CH50	U-RBC	24h U-PRO	uPCR	D-RBC/U-RBC	kapU	lamU	IgGU	β2-Mg	ALBU	α1-MU	α2-MU	TrfU	M	E	S	T	C	Hypertension	Hyperlipemia	Diabetes	Hyperuricemia
X315647	29	M	49	1.67	17.57	130	76	94	148	61.4	33.5	27.9	7.11	59	4.19	420	112.63	0.94	4.16	1.2	2.87	1.4	3.45	9.47	1.3	0.791	0.212	30.1	582.8	0.85	0.45	0.96	64.6	36.4	166	0.219	2140	21.4	11.7	99.2	1	0	0	0	1	0	0	0	0
X316421	39	M	56	1.68	19.84	131	73	92.3333	134	60.1	37.3	22.8	4.47	109	7.96	422	74.31	0.9	7.07	1.7	5.07	0.4	2.88	8.5	0.97	0.78	0.17	27	18.5	1.535	0.53	0.1	37.8	16	94.7	0.219	1940	13.1	0.2.16	65.1	1	1	1	0	0	0	1	0	0
X316975	26	F	65	1.58	26.04	105	66	79	140	65	38.1	26.9	5	75	4.72	322	94.1	0.62	3.42	1.53	1.76	0.827	1.42	15.5	0.819	0.982	0.196	34.2	42.2	1.038	0.52	0.82	71	44.45	85.1	0.881	2226	26.23	4.4	53.56	1	0	0	0	1	0	0	0	1
X319496	42	M	40	1.59	15.82	123	78	93	146	65.2	39.9	25.3	4.61	79	5.75	440	111.21	0.98	5.7	1.96	3.57	1.2	3.37	11.2	1.58	0.959	0.205	25.9	62	0.378	0.44	0.96	18.5	10.3	32.5	0.222	263	9.05	2.16	12.3	1	0	0	0	1	0	1	0	1
X322229	29	F	55	1.55	22.89	105	75	85	130	75.4	44.3	31.1	5.29	74	5.66	420	94.47	1.95	4.42	0.96	2.86	0.76	3	11.3	3.03	1.07	0.235	23.1	132	0.384	0.32	0.68	11.2	4.39	25.2	0.219	338	5.14	2.27	17.3	1	0	0	0	1	0	0	0	0
X325972	47	M	55	1.61	21.22	139	99	112.333	130	61.2	36.8	24.4	5.3	201	7.37	542	33.52	2.85	6.13	1.02	4.45	0	3.38	7.18	0.524	1.22	0.309	41.5	27.7	3.814	3.65	0.9	62.9	48	148	8.23	2190	51.1	4.61	110	1	0	1	1	2	1	1	0	1
X326465	48	M	74	1.67	26.53	140	77	98	128	73.8	43.3	30.5	12.24	168	5.88	588	41	1.86	4.11	0.65	2.83	0.25	5.17	11.5	1.24	0.992	0.299	31.6	28.4	0.037	0.4	0.82	16.1	7.17	28.7	0.216	254	11.9	2.25	10	1	0	0	1	1	1	0	0	0
X327585	34	F	46	1.47	21.29	105	73	83.6667	109	60.9	32.2	28.7	4.02	128	8.47	523	46.11	3.45	6.2	0.94	4.16	2.4	3.04	10.1	0.711	1.32	0.302	34.2	87.8	3.122	2.5	0.98	197	105	401	0.227	2690	103	23.5	176	1	0	0	1	1	1	0	0	0
X327590	48	F	65	1.54	27.41	135	70	91.6667	134	66.2	36.2	30	5.17	67	3.67	351	94.69	2.17	5.43	0.86	4.14	2.42	4.5	11.1	0.831	1.39	0.239	31.8	33.7	0.882	0.79	0.98	28.5	19	75.8	0.216	1160	8.04	2.25	52	1	0	0	0	0	0	0	0	0
X327760	46	F	52	1.52	22.51	115	84	94.3333	142	38.3	16	22.3	6.77	76	3.4	282	81.17	3.17	11.44	1.63	8.94	0	3.23	5.21	1.59	1.28	0.273	12.6	19.1	12.374	20.32	0.78	650	455	8.51	2.45	22300	156	7.45	2.24	1	0	0	0	0	0	0	0	0
X328161	44	F	47	1.53	20.08	104	67	79.3333	136	71.9	47.9	24	4.52	70	4.79	386	91.71	1.88	4.68	0.92	3.22	0	3.98	10.2	1.45	1.16	0.306	34.5	8	0.36	0.51	0.83	6.84	3.78	10.4	0.985	291	5.14	2.25	13.1	1	0	0	0	0	0	0	0	1
X334788	34	M	66	1.7	22.84	117	74	88.3333	130	68.5	42.6	25.9	5.38	147	5.15	516	53.61	1.14	6.06	1.06	4.41	6.42	3.75	9.41	0.44	1.15	0.457	42.1	48.8	1.509	1.2	0.86	58.9	28.2	105	0.206	1490	26.3	5.38	83.7	1	0	1	0	1	0	1	0	1
X337480	33	M	65	1.7	22.49	142	95	110.667	119	63.8	40.1	23.7	4.88	87	4.46	398	100.8	1.02	3.65	0.78	2.52	2.4	2.61	9.93	0.976	0.953	0.163	33.4	23.8	1.163	0.36	0.76	18.9	10.4	51.4	0.219	1060	13.1	2.52	44	1	1	1	0	0	0	0	0	0
X341042	33	M	59	1.67	21.16	115	80	91.6667	139	67.1	41.6	25.5	5.3	102.2	5.88	429	80.33	1.02	7.16	1.58	5.58	5	3.01	11.3	0.944	1.2	0.225	32.3	29.7	0.727	0.81	0.65	31.3	15	83	0.224	1310	12.2	2.54	53.3	1	0	0	0	1	0	1	0	0
X346315	50	F	63	1.53	26.91	118	74	88.6667	133	67.3	41.1	26.2	11.38	63	4.55	377	99.87	6.94	5.79	0.89	2.93	7.64	2.36	10.1	1.11	1.25	0.282	24.1	127.4	1.34	1.16	0.82	27	12.2	87.8	0.222	1290	11.5	2.36	65.1	0	0	0	0	0	0	1	0	1
X65382721	18	M	40	1.68	14.17	118	74	88.6667	133	66.3	41.5	24.8	4.21	67	5.78	441	154.02	0.69	3.72	1.57	2.09	0.3	4.08	9.74	0.637	0.96	0.174	35	266.3	0.465	0.4	0.9	28.3	18.2	72	0.323	735	8.59	2.45	42.2	1	1	0	0	1	0	0	0	0
X65442551	38	M	65	1.7	22.49	131	78	95.6667	140	56.7	36.7	20	5.3	76	4.54	405	115.18	1.43	4.34	1.36	2.57	0.938	2.12	8.64	1.14	1.09	0.151	34.3	319.4	1.363	0.42	0.98	8.28	7.03	26.2	0.219	516	6.69	2.16	32.4	1	0	0	0	1	0	0	0	0
X65905104	43	F	67	1.62	25.53	115	71	85.6667	120	55.5	35	20.5	5.02	78	3.82	356	80.46	0.67	5.27	1.56	3.65	0.61	1.87	7.72	1.1	0.882	0.166	19.7	8	1.636	0.98	0.85	18.9	9.31	64.1	0.206	1020	7.03	2.3	53	1	0	1	0	1	0	0	0	0
X65917865	42	F	56	1.56	23.01	187	113	137.667	109	62.9	37.6	25.3	5.25	136	8.02	438	41.09	0.93	3.96	1.2	2.74	0.08	1.98	12.8	1.07	0.87	0.157	17.2	13.2	0.698	0.78	0.87	57.3	34.3	112	0.206	1010	23.9	2.93	75.9	1	0	1	2	1	1	0	0	0
X65954265	47	F	72	1.65	26.45	143	94	110.333	126	70.7	41.3	29.4	4.99	77	5.1	344	80.03	1.73	5.33	0.95	4.13	5.82	5.03	13.6	0.779	1.05	0.22	39.7	28.38	0.817	0.48	0.91	7.54	4.79	24.7	1.72	299	5.14	2.3	10.8	1	0	0	0	1	1	0	0	0
[truncated: 2 more columns]
