# Supplementary material for: Metagenomics-based systematic analysis reveals that gut microbiota Gd-IgA1-associated enzymes may play a key role in IgA nephropathy
Source: Front Mol Biosci. 2022 Aug 24;9:970723. doi: 10.3389/fmolb.2022.970723 (PMC9449366; doi:10.3389/fmolb.2022.970723)
Supplement: Supplementary file 6 [file Table1.XLSX]

## Sheet: IgAN
	Lifestyle		Dietary habits
No.	Actual hours of sleep	Sleep quality	Refined carbohydrates	Red meat	White meet	Vegetables	Fruits	Probiotic drink	Taste preferences
X315647	6-9h	Good	Sometimes	Sometimes	Sometimes	Usually	Usually	Sometimes	Salty
X316421	6-9h	Good	Always	Always	Usually	Always	Usually	Sometimes	Bland
X316975	6-9h	Good	Always	Usually	Never	Always	Sometimes	Sometimes	Bland
X319496	6-9h	Good	Sometimes	Never	Never	Always	Never	Never	Bland
X322229	6-9h	Good	Always	Usually	Usually	Always	Usually	Never	Bland
X325972	6-9h	Excellent	Always	Usually	Sometimes	Always	Usually	Never	Spicy
X326465	6-9h	Excellent	Always	Usually	Never	Always	Sometimes	Sometimes	Salty
X327585	6-9h	Good	Usually	Usually	Sometimes	Sometimes	Sometimes	Never	Bland
X327590	6-9h	Good	Always	Usually	Sometimes	Always	Always	Sometimes	Bland
X327760	6-9h	Poor	Always	Usually	Usually	Always	Sometimes	Never	Salty
X328161	6-9h	Excellent	Always	Usually	Usually	Always	Sometimes	Never	Bland
X334788	>9h	Good	Always	Sometimes	Sometimes	Always	Sometimes	Never	Bland
X337480	6-9h	Excellent	Always	Usually	Usually	Always	Usually	Never	Spicy
X341042	6-9h	Excellent	Always	Usually	Usually	Always	Sometimes	Never	Spicy
X346315	6-9h	Poor	Usually	Sometimes	Usually	Usually	Usually	Usually	Bland
X65382721	6-9h	Good	Always	Usually	Usually	Usually	Sometimes	Sometimes	Salty
X65442551	6-9h	Good	Usually	Sometimes	Usually	Usually	Always	Never	Bland
X65905104	6-9h	Good	Sometimes	Never	Sometimes	Always	Usually	Usually	Salty
X65917865	6-9h	Excellent	Always	Usually	Sometimes	Always	Always	Sometimes	Bland
X65954265	6-9h	Poor	Always	Usually	Usually	Usually	Always	Never	Bland

## Sheet: HCs
	Lifestyle		Dietary habits
No.	Actual hours of sleep	Sleep quality	Refined carbohydrates	Red meat	White meet	Vegetables	Fruits	Probiotic drink	Taste preferences
H01	<6h	Poor	Usually	Usually	Usually	Usually	Always	Sometimes	Spicy
H03	6-9h	Excellent	Always	Always	Always	Usually	Always	Usually	Bland
H07	6-9h	Excellent	Always	Never	Usually	Usually	Usually	Usually	Bland
H12	6-9h	Excellent	Usually	Sometimes	Usually	Always	Sometimes	Sometimes	Bland
H13	6-9h	Excellent	Always	Always	Always	Usually	Usually	Never	Spicy
H15	6-9h	Good	Always	Usually	Always	Usually	Usually	Never	Bland
H17	6-9h	Good	Always	Sometimes	Sometimes	Usually	Sometimes	Never	Salty
H20	>9h	Excellent	Always	Sometimes	Never	Always	Sometimes	Never	Salty
H21	6-9h	Excellent	Always	Usually	Usually	Usually	Always	Never	Salty
H22	6-9h	Good	Usually	Usually	Sometimes	Usually	Usually	Never	Spicy
H23	6-9h	Excellent	Always	Usually	Usually	Usually	Usually	Never	Salty
H25	<6h	Good	Always	Never	Usually	Usually	Usually	Sometimes	Bland
H26	6-9h	Poor	Always	Usually	Always	Always	Never	Never	Bland
H28	6-9h	Good	Usually	Never	Sometimes	Always	Always	Sometimes	Bland
H30	6-9h	Excellent	Always	Never	Always	Usually	Never	Never	Salty
H31	6-9h	Excellent	Always	Sometimes	Always	Usually	Usually	Sometimes	Salty
H32	<6h	Poor	Usually	Never	Never	Usually	Always	Never	Bland
H33	6-9h	Excellent	Always	Sometimes	Sometimes	Usually	Always	Usually	Salty
H41	6-9h	Good	Always	Usually	Usually	Usually	Always	Sometimes	Bland
HB27	<6h	Good	Always	Usually	Sometimes	Usually	Usually	Never	Salty
